# Supplementary material for: N-Phenyl­nicotinamide
Source: Acta Crystallogr Sect E Struct Rep Online. 2009 Feb 21;65(Pt 3):o571. doi: 10.1107/S1600536809004863 (PMC2968688; doi:10.1107/S1600536809004863)
Supplement: Supplementary file 2 [file e-65-0o571-Isup2.hkl]

#
# h,k,l, Fc-squared, Fo-squared, sigma(Fo-squared) and status flag
#
data_I
_shelx_title '    nqo_m in C2/c'
_shelx_refln_list_code          4
_shelx_F_calc_maximum      410.26
_exptl_crystal_F_000       832.00
_reflns_d_resolution_high  0.8258
 
loop_
 _symmetry_equiv_pos_as_xyz
 'x, y, z'
 '-x, y, -z+1/2'
 'x+1/2, y+1/2, z'
 '-x+1/2, y+1/2, -z+1/2'
 '-x, -y, -z'
 'x, -y, z-1/2'
 '-x+1/2, -y+1/2, -z'
 'x+1/2, -y+1/2, z-1/2'
 
_cell_length_a    18.7316
_cell_length_b     5.2766
_cell_length_c    20.2482
_cell_angle_alpha  90.000
_cell_angle_beta  103.746
_cell_angle_gamma  90.000
 
_shelx_F_squared_multiplier     1.000
 
loop_
 _refln_index_h
 _refln_index_k
 _refln_index_l
 _refln_F_squared_calc
 _refln_F_squared_meas
 _refln_F_squared_sigma
 _refln_observed_status
   2   0   0     5657.77     5859.71     55.40 o
   4   0   0      103.33       93.16     18.18 o
   6   0   0      450.30      400.36     19.49 o
   8   0   0       43.46       31.60     10.59 o
  10   0   0     4714.51     4752.07     82.92 o
  12   0   0      621.97      620.00     33.05 o
  14   0   0     1758.14     1698.79     58.46 o
  16   0   0       43.41       20.26     16.71 o
  18   0   0     1379.86     1328.81     99.00 o
  20   0   0      141.30      157.34     25.87 o
  22   0   0      153.52      137.98     49.73 o
   1   1   0     1614.35     1530.22     18.68 o
   3   1   0     4031.89     3987.41     28.27 o
   5   1   0      319.48      259.07      7.92 o
   7   1   0     3207.64     3275.68     29.15 o
   9   1   0       15.25        8.78      5.10 o
  11   1   0      210.25      198.71     10.71 o
  13   1   0       46.70       56.67     10.85 o
  15   1   0      583.25      537.10     25.38 o
  17   1   0      338.79      354.18     24.74 o
  19   1   0      588.86      555.99     35.02 o
  21   1   0        7.62       25.03     13.82 o
   0   2   0     1938.35     1757.59     32.02 o
   2   2   0      552.93      583.77     13.82 o
   4   2   0      541.86      510.38     11.43 o
   6   2   0     1550.29     1571.83     20.74 o
   8   2   0     1962.25     2123.65     27.99 o
  10   2   0      418.28      422.40     15.42 o
  12   2   0      761.54      801.51     27.45 o
  14   2   0       54.32       56.32     14.48 o
  16   2   0      135.24       93.89     17.92 o
  18   2   0        7.37       13.64     17.12 o
  20   2   0       21.83        7.82     15.95 o
   1   3   0        0.27        0.00      3.79 o
   3   3   0      198.23      218.41      8.96 o
   5   3   0     1078.75     1234.52     28.72 o
   7   3   0       64.10       83.08      8.84 o
   9   3   0       50.52       51.64      7.94 o
  11   3   0       20.11       24.30      9.11 o
  13   3   0      173.16      170.34     19.54 o
  15   3   0      174.17      181.14     20.57 o
  17   3   0       47.34       21.06     21.48 o
  19   3   0      123.10      158.17     35.01 o
   0   4   0        1.04        6.98     12.28 o
   2   4   0      513.10      481.67     20.20 o
   4   4   0     1394.83     1450.65     35.35 o
   6   4   0        0.25        0.00      6.75 o
   8   4   0       74.77       70.35     10.07 o
  10   4   0        2.19        6.48      8.87 o
  12   4   0      300.26      328.42     22.65 o
  14   4   0      301.55      283.56     26.29 o
  16   4   0      287.42      295.17     36.07 o
   1   5   0       89.43       87.32     14.11 o
   3   5   0      542.75      585.87     30.42 o
   5   5   0      489.37      535.14     28.74 o
   7   5   0       32.65       26.30     11.20 o
   9   5   0       11.43        8.25      9.92 o
  11   5   0      212.93      202.42     31.00 o
  13   5   0        8.66        0.00     14.72 o
   0   6   0       32.78        0.00     16.24 o
   2   6   0       25.46       36.12     14.03 o
   4   6   0        7.49       10.08     13.04 o
   6   6   0        1.41        1.53     16.85 o
 -21   1   1       79.81       98.62     19.15 o
 -19   1   1        0.46        5.77     12.49 o
 -17   1   1      796.22      778.50     31.50 o
 -15   1   1      108.22      103.66     13.75 o
 -13   1   1       98.06      102.84     12.15 o
 -11   1   1     1162.10     1100.49     23.34 o
  -9   1   1       47.37       29.06      5.66 o
  -7   1   1     8233.08     8377.25     52.05 o
  -5   1   1     1900.11     1927.43     20.75 o
  -3   1   1     5520.67     5332.13     34.23 o
  -1   1   1     3162.42     3387.00     24.83 o
   1   1   1     2925.55     2824.99     26.45 o
   3   1   1     2094.21     2232.26     24.65 o
   5   1   1      616.69      578.43     11.35 o
   7   1   1        9.50        2.18      3.78 o
   9   1   1      648.16      646.01     17.49 o
  11   1   1      124.68      136.00      9.66 o
  13   1   1      282.78      262.71     17.63 o
  15   1   1      185.69      190.24     17.00 o
  17   1   1        0.01        9.97     12.78 o
  19   1   1       32.00       49.93     16.51 o
  21   1   1       24.68       24.35     15.45 o
 -20   2   1       47.27      103.49     20.44 o
 -18   2   1       10.99       34.01     15.90 o
 -16   2   1      125.23      128.84     19.18 o
 -14   2   1      508.56      533.24     31.05 o
 -12   2   1       30.13       22.56      6.69 o
 -10   2   1      201.26      223.96     10.00 o
  -8   2   1      665.50      621.19     16.34 o
  -6   2   1      577.07      588.54     13.82 o
  -4   2   1     2684.84     2818.08     29.46 o
  -2   2   1     4390.81     4690.28     45.92 o
   0   2   1        0.32        0.00      3.49 o
   2   2   1      185.62      187.30      9.66 o
   4   2   1     2535.88     2560.10     34.92 o
   6   2   1      572.72      584.22     15.95 o
   8   2   1      503.89      543.62     14.20 o
  10   2   1      205.47      192.03     11.12 o
  12   2   1      874.66      871.76     36.69 o
  14   2   1      345.64      346.74     25.98 o
  16   2   1      175.81      176.65     22.13 o
  18   2   1       40.51       40.52     16.61 o
  20   2   1      128.29      150.34     22.80 o
 -19   3   1       43.74       27.64     18.42 o
 -17   3   1       24.86        7.43     12.80 o
 -15   3   1      180.01      162.35     29.04 o
 -13   3   1      105.74       86.06     21.73 o
 -11   3   1       71.76       98.03     12.27 o
  -9   3   1      168.67      178.78     12.32 o
  -7   3   1       51.55       60.87      7.85 o
  -5   3   1      291.79      292.60     14.21 o
  -3   3   1      786.09      801.49     18.19 o
  -1   3   1        5.59        7.16      4.23 o
   1   3   1      148.14      139.17      8.03 o
   3   3   1        5.15       11.42      5.66 o
   5   3   1     1486.03     1574.06     32.87 o
   7   3   1        0.14        7.23      6.22 o
   9   3   1        2.39        3.89      7.03 o
  11   3   1      377.42      378.63     21.53 o
  13   3   1      111.00      118.99     20.35 o
  15   3   1        0.95       32.37     13.56 o
  17   3   1       15.77        4.51     14.20 o
  19   3   1      212.70      239.72     29.45 o
 -16   4   1        2.99        7.74     20.95 o
 -14   4   1       73.95       54.81     15.74 o
 -12   4   1       36.55       26.25     10.39 o
 -10   4   1       47.39       41.79      9.76 o
  -8   4   1      137.10      128.00     12.08 o
  -6   4   1      664.58      633.41     23.92 o
  -4   4   1      137.84      130.33     11.56 o
  -2   4   1       17.31        9.74      7.84 o
   0   4   1      744.21      732.28     29.74 o
   2   4   1      105.77      114.50     10.83 o
   4   4   1      340.33      311.88     17.08 o
   6   4   1       26.95       13.19      7.54 o
   8   4   1       14.97       15.84      7.46 o
  10   4   1      160.67      160.95     20.34 o
  12   4   1       21.67       33.85     11.07 o
  14   4   1       21.31       35.05     15.84 o
  16   4   1        1.13        0.00     24.03 o
 -13   5   1        9.94        0.00     11.28 o
 -11   5   1       90.23      102.94     14.95 o
  -9   5   1       65.72       63.16     16.24 o
  -7   5   1       82.25       68.51     13.21 o
  -5   5   1      285.13      276.04     21.32 o
  -3   5   1     2693.82     2693.94     64.26 o
  -1   5   1      424.84      495.84     28.26 o
   1   5   1      297.41      398.27     28.71 o
   3   5   1      331.12      320.35     23.24 o
   5   5   1       13.39       28.62     11.22 o
   7   5   1        2.25        0.00      8.27 o
   9   5   1      172.27      185.11     18.25 o
  11   5   1       89.81       78.88     23.35 o
  13   5   1        9.22        0.00     11.72 o
  -6   6   1       14.10       20.59     17.34 o
  -4   6   1        1.36        0.00     12.81 o
  -2   6   1        2.08        0.00     12.06 o
   0   6   1      644.24      719.62     37.55 o
   2   6   1      139.11      112.92     16.48 o
   4   6   1       16.43       39.66     14.08 o
   6   6   1       21.04        3.49     19.88 o
 -22   0   2      115.04      169.12     54.16 o
 -20   0   2     1673.41     1724.99     71.25 o
 -18   0   2      999.39      996.52     50.61 o
 -16   0   2     2005.93     1979.56     66.88 o
 -14   0   2       89.57       95.04     18.26 o
 -12   0   2      186.34      195.85     19.49 o
 -10   0   2       50.25       22.09     10.72 o
  -8   0   2     3078.35     3012.71     35.11 o
  -6   0   2     1061.79     1102.83     19.62 o
  -4   0   2      663.60      608.88     18.40 o
  -2   0   2        0.98        0.00      6.32 o
   0   0   2     4302.34     4249.14     57.19 o
   2   0   2    15494.59    14782.06    122.70 o
   4   0   2    17450.20    17596.67    111.20 o
   6   0   2        0.27        4.23      4.49 o
   8   0   2     1120.55     1104.86     21.75 o
  10   0   2       87.23       98.30     15.29 o
  12   0   2      572.71      550.36     32.89 o
  14   0   2     1976.98     1919.56     64.39 o
  16   0   2     2919.92     3063.08     86.95 o
  18   0   2        8.38       16.82     18.89 o
  20   0   2       40.30       49.90     20.14 o
 -21   1   2      322.41      302.51     23.94 o
 -19   1   2       39.47       38.85     11.24 o
 -17   1   2       67.10       98.28     13.28 o
 -15   1   2       15.40       12.45     10.52 o
 -13   1   2      405.23      423.60     20.22 o
 -11   1   2      132.57      137.12      9.33 o
  -9   1   2     1927.13     1946.66     27.52 o
  -7   1   2      234.80      235.88      8.24 o
  -5   1   2     1920.87     1978.40     21.33 o
  -3   1   2    26004.98    26828.81    110.32 o
  -1   1   2    28221.73    28796.78    159.47 o
   1   1   2     3258.38     3276.80     29.63 o
   3   1   2       66.41       42.84      5.10 o
   5   1   2     1811.52     1819.12     20.89 o
   7   1   2      745.55      727.74     14.35 o
   9   1   2     2429.27     2739.87     28.94 o
  11   1   2        4.35        8.20      7.51 o
  13   1   2       19.52       25.07     10.14 o
  15   1   2      128.97      125.21     15.09 o
  17   1   2     1391.52     1428.84     66.22 o
  19   1   2        1.21       29.87     15.18 o
  21   1   2       36.46       62.00     18.57 o
 -20   2   2        5.00       55.22     23.78 o
 -18   2   2        7.25        0.00     12.91 o
 -16   2   2      307.65      310.00     27.43 o
 -14   2   2       49.93       47.25     13.43 o
 -12   2   2      468.59      409.32     16.34 o
 -10   2   2      258.37      286.01     11.36 o
  -8   2   2       27.85       37.86      6.88 o
  -6   2   2     1270.43     1423.54     22.14 o
  -4   2   2       25.68       34.78      5.15 o
  -2   2   2      825.14      801.42     15.74 o
   0   2   2        5.45        6.25      3.45 o
   2   2   2     8796.60     9762.50     73.14 o
   4   2   2      627.06      685.16     18.35 o
   6   2   2      137.52      149.77      9.63 o
   8   2   2      520.33      493.45     13.58 o
  10   2   2      220.11      220.15     15.27 o
  12   2   2       18.65       21.10     12.96 o
  14   2   2        4.03       32.18     13.05 o
  16   2   2       54.52       68.91     16.42 o
  18   2   2        0.34       41.59     16.18 o
  20   2   2       43.22       82.04     20.10 o
 -19   3   2       25.53       64.21     23.77 o
 -17   3   2      118.61       76.27     17.46 o
 -15   3   2       63.24       50.71     13.99 o
 -13   3   2      435.58      425.97     23.31 o
 -11   3   2        2.74        7.44      8.03 o
  -9   3   2       40.84       43.44      7.83 o
  -7   3   2     1396.65     1384.02     31.17 o
  -5   3   2     1371.77     1413.56     25.00 o
  -3   3   2       40.20       45.46      5.62 o
  -1   3   2       13.25       30.35      5.14 o
   1   3   2     1533.33     1654.90     25.39 o
   3   3   2     1770.96     1816.62     34.80 o
   5   3   2      926.18      973.42     29.78 o
   7   3   2       60.56       65.03      8.47 o
   9   3   2      176.69      154.43     12.12 o
  11   3   2       33.16       37.23     10.24 o
  13   3   2     1157.47     1143.07     47.54 o
  15   3   2      144.70      141.52     20.32 o
  17   3   2       21.56       13.76     15.36 o
 -16   4   2      209.29      134.23     24.44 o
 -14   4   2        0.53        6.55     11.75 o
 -12   4   2      142.54      124.89     14.65 o
 -10   4   2      373.70      404.66     23.56 o
  -8   4   2       52.03       47.00      9.24 o
  -6   4   2     1031.90     1027.06     30.17 o
  -4   4   2     1481.67     1420.04     36.82 o
  -2   4   2     1026.41      993.50     35.07 o
   0   4   2      796.57      819.79     25.88 o
   2   4   2      888.44      833.31     26.74 o
   4   4   2       17.15       16.88      7.11 o
   6   4   2      706.40      696.28     26.00 o
   8   4   2       71.07       64.01     10.33 o
  10   4   2        7.24        7.60      9.30 o
  12   4   2     1041.38      947.22     38.39 o
  14   4   2        0.85       11.30     12.85 o
  16   4   2      231.70      227.70     27.37 o
 -13   5   2       39.90       34.16     12.15 o
 -11   5   2      169.55      227.06     19.96 o
  -9   5   2       28.72       19.13     10.19 o
  -7   5   2      106.33       90.68     14.46 o
  -5   5   2      456.62      462.21     26.95 o
  -3   5   2      385.81      319.18     23.22 o
  -1   5   2      624.92      552.43     29.92 o
   1   5   2      200.46      216.29     19.87 o
   3   5   2       26.10       39.78     12.01 o
   5   5   2      381.16      419.07     26.29 o
   7   5   2       83.63       96.58     12.44 o
   9   5   2      140.50      139.97     16.55 o
  11   5   2        0.00        4.81     17.43 o
  13   5   2      337.50      281.14     28.41 o
  -6   6   2       28.08       69.30     15.59 o
  -4   6   2       65.01       57.57     15.70 o
  -2   6   2      143.58      168.97     20.30 o
   0   6   2      207.85      202.72     21.50 o
   2   6   2        8.77       26.94     13.43 o
   4   6   2      136.47      159.14     19.33 o
   6   6   2       30.17       37.22     14.11 o
 -21   1   3        2.24       23.92     13.11 o
 -19   1   3      178.72      180.44     15.36 o
 -17   1   3       62.20       71.01     15.05 o
 -15   1   3        2.48        4.72     10.08 o
 -13   1   3      112.05      114.97     12.08 o
 -11   1   3       90.92       95.07      8.41 o
  -9   1   3      292.82      342.10     10.63 o
  -7   1   3     3673.83     3674.38     32.45 o
  -5   1   3    20922.09    21223.71     95.56 o
  -3   1   3     1113.42     1181.20     14.29 o
  -1   1   3      739.70      651.18     11.18 o
   1   1   3      431.68      377.25      8.36 o
   3   1   3     3379.53     3356.51     26.07 o
   5   1   3      629.51      590.34     12.48 o
   7   1   3     2791.34     3041.69     31.19 o
   9   1   3      855.67      868.42     16.86 o
  11   1   3       61.78       86.28     10.78 o
  13   1   3     4045.12     3968.68     64.40 o
  15   1   3      338.58      360.39     22.38 o
  17   1   3      339.90      366.37     29.67 o
  19   1   3       36.97       60.21     17.36 o
 -20   2   3       31.46       42.04     16.77 o
 -18   2   3      106.33       77.11     16.15 o
 -16   2   3      622.94      637.64     40.66 o
 -14   2   3       58.75      101.32     25.35 o
 -12   2   3        2.62        0.00      5.65 o
 -10   2   3      280.97      291.11     11.52 o
  -8   2   3     1412.98     1480.77     24.37 o
  -6   2   3      512.63      520.96     13.71 o
  -4   2   3     1915.40     1881.95     25.07 o
  -2   2   3        6.06        5.12      3.83 o
   0   2   3      177.61      177.87      7.63 o
   2   2   3     3684.29     4014.11     44.56 o
   4   2   3     3115.55     3037.28     39.51 o
   6   2   3      431.07      504.38     16.83 o
   8   2   3        0.26        4.78      4.29 o
  10   2   3     1561.55     1578.48     41.54 o
  12   2   3      300.20      297.74     24.18 o
  14   2   3       17.35       34.01     14.73 o
  16   2   3       10.94       48.34     26.15 o
  18   2   3        3.18        8.19     13.28 o
  20   2   3       19.27       42.84     16.56 o
 -19   3   3       35.45       46.01     15.93 o
 -17   3   3        0.21        0.00     19.13 o
 -15   3   3      259.46      295.94     24.73 o
 -13   3   3        2.54        0.00      9.53 o
 -11   3   3        2.34        8.29      8.95 o
  -9   3   3      121.10      151.94     11.63 o
  -7   3   3       45.45       36.47      7.09 o
  -5   3   3     1619.71     1537.49     26.77 o
  -3   3   3        1.70        7.93      4.21 o
  -1   3   3      693.75      746.25     17.99 o
   1   3   3     1387.93     1424.94     30.50 o
   3   3   3     1192.21     1208.11     28.85 o
   5   3   3       90.69       96.29     11.25 o
   7   3   3       11.49       21.08      6.69 o
   9   3   3       39.63       75.74     12.29 o
  11   3   3       50.30       10.56     11.84 o
  13   3   3       12.22       17.65     11.67 o
  15   3   3      112.01      100.74     31.58 o
  17   3   3       45.54       61.38     22.78 o
 -16   4   3        0.01        0.00     12.88 o
 -14   4   3       53.74       43.52     13.72 o
 -12   4   3        8.06        3.40     10.41 o
 -10   4   3       11.52       23.59      8.64 o
  -8   4   3      588.02      527.73     22.68 o
  -6   4   3        3.53       15.53      7.39 o
  -4   4   3      764.80      769.73     25.48 o
  -2   4   3      639.40      625.78     30.35 o
   0   4   3      715.08      724.98     24.95 o
   2   4   3      361.03      353.11     18.05 o
   4   4   3       79.64       76.12     10.29 o
   6   4   3       91.04       80.31     10.22 o
   8   4   3       97.68      113.06     11.92 o
  10   4   3      137.72      160.35     16.33 o
  12   4   3       16.52       24.43     10.76 o
  14   4   3      521.96      525.50     53.75 o
  16   4   3       46.44       60.61     18.85 o
 -13   5   3       44.99       44.16     12.90 o
 -11   5   3       13.89        8.09     12.76 o
  -9   5   3      310.61      325.67     23.15 o
  -7   5   3      227.37      232.65     20.06 o
  -5   5   3      257.60      319.49     22.69 o
  -3   5   3      107.14      172.52     16.01 o
  -1   5   3     2898.08     2950.97     69.11 o
   1   5   3      293.09      286.89     22.46 o
   3   5   3      261.37      254.76     18.64 o
   5   5   3      165.16      185.24     25.77 o
   7   5   3       69.74       69.00     11.62 o
   9   5   3      237.70      184.78     18.60 o
  11   5   3       17.43       24.57     11.88 o
  -6   6   3       74.03       62.60     15.38 o
  -4   6   3      140.36      182.64     24.65 o
  -2   6   3       43.87       30.23     12.81 o
   0   6   3        2.29       23.89     13.27 o
   2   6   3      123.44      135.10     27.30 o
   4   6   3       26.60       45.57     14.45 o
   6   6   3      106.45      142.45     19.92 o
 -22   0   4      391.42      414.72     42.35 o
 -20   0   4        2.56        5.17     12.94 o
 -18   0   4      778.33      840.38     45.82 o
 -16   0   4       46.91       37.17     14.06 o
 -14   0   4      855.21      799.56     39.10 o
 -12   0   4      269.19      290.30     22.64 o
 -10   0   4        0.46        5.37      7.26 o
  -8   0   4     2624.10     2481.33     36.22 o
  -6   0   4     5557.66     5785.86     54.69 o
  -4   0   4   168313.78   150334.27   5141.33 o
  -2   0   4     5014.73     5133.50     56.81 o
   0   0   4     1947.51     1726.98     22.80 o
   2   0   4       60.99       48.14      9.68 o
   4   0   4       49.72       39.97     21.95 o
   6   0   4    16820.42    17889.80    126.76 o
   8   0   4    11369.36    12467.77    103.07 o
  10   0   4      328.32      307.94     24.40 o
  12   0   4       89.23       76.04     17.43 o
  14   0   4      289.47      263.32     38.08 o
  16   0   4      436.70      403.18     34.47 o
  18   0   4      410.74      385.55     36.75 o
  20   0   4        9.16       41.50     28.13 o
 -21   1   4      108.92      146.71     30.33 o
 -19   1   4      357.10      380.25     23.37 o
 -17   1   4       11.03       17.68     12.23 o
 -15   1   4       10.94       11.42      8.57 o
 -13   1   4        1.20        1.60      7.32 o
 -11   1   4     1464.88     1500.29     27.97 o
  -9   1   4      325.07      332.69     10.80 o
  -7   1   4        0.12        1.73      4.95 o
  -5   1   4       30.64       22.41      4.53 o
  -3   1   4     4958.47     4861.23     34.48 o
  -1   1   4     8511.00     8614.41     49.08 o
   1   1   4       88.68       58.55      5.12 o
   3   1   4     1971.37     1978.83     22.22 o
   5   1   4       19.80       16.00      4.80 o
   7   1   4      515.09      569.55     14.06 o
   9   1   4      132.31      116.59      7.81 o
  11   1   4       24.98        7.80     14.47 o
  13   1   4      587.57      591.76     26.16 o
  15   1   4      401.27      403.21     39.18 o
  17   1   4        2.12       18.28     14.68 o
  19   1   4        2.46       23.97     16.02 o
 -20   2   4       45.20       43.85     14.93 o
 -18   2   4        7.05       10.89     13.44 o
 -16   2   4      302.32      330.52     29.98 o
 -14   2   4      230.93      228.24     22.05 o
 -12   2   4      472.37      490.13     21.28 o
 -10   2   4      155.43      158.94      9.05 o
  -8   2   4      136.58      131.91      7.97 o
  -6   2   4      186.54      210.56      9.19 o
  -4   2   4     1395.23     1548.96     23.09 o
  -2   2   4       63.31       77.02      6.09 o
   0   2   4     4967.33     5183.99     41.94 o
   2   2   4     1002.16      970.70     21.95 o
   4   2   4     2995.36     2985.28     40.03 o
   6   2   4      598.75      590.57     18.55 o
   8   2   4       17.01       26.76      6.46 o
  10   2   4       23.28       21.43      9.07 o
  12   2   4      255.11      248.11     32.22 o
  14   2   4     1214.43     1188.05     48.00 o
  16   2   4        9.23       10.70     15.60 o
  18   2   4      235.24      278.47     28.46 o
 -19   3   4      166.13      160.30     44.84 o
 -17   3   4      165.80      180.25     21.30 o
 -15   3   4       45.40       30.79     15.75 o
 -13   3   4        9.25        6.67      8.57 o
 -11   3   4        1.63        6.54      7.82 o
  -9   3   4      184.81      194.67     12.92 o
  -7   3   4      927.93      879.35     20.97 o
  -5   3   4      153.27      146.79      9.03 o
  -3   3   4      289.43      269.35     11.38 o
  -1   3   4      861.72      870.71     19.54 o
   1   3   4     1818.68     2008.84     45.13 o
   3   3   4      367.45      426.11     17.50 o
   5   3   4      160.01      150.59     11.33 o
   7   3   4        0.04        5.43      5.86 o
   9   3   4      112.00      119.00     13.40 o
  11   3   4      200.40      242.99     18.86 o
  13   3   4      103.37      107.82     24.35 o
  15   3   4        5.22        6.28     12.45 o
  17   3   4       52.91       60.50     19.22 o
 -16   4   4       23.40       10.62     17.25 o
 -14   4   4        6.49        9.87     12.21 o
 -12   4   4       44.58       59.74     11.22 o
 -10   4   4        0.13        9.44     10.35 o
  -8   4   4     1580.31     1545.21     38.03 o
  -6   4   4      248.62      275.03     16.10 o
  -4   4   4        4.12        5.96      8.31 o
  -2   4   4      137.30      166.38     15.16 o
   0   4   4        4.90        0.00      5.82 o
   2   4   4      198.52      210.76     14.47 o
   4   4   4      249.82      235.23     15.61 o
   6   4   4       28.20       27.76      8.29 o
   8   4   4      478.89      479.78     22.79 o
  10   4   4      466.12      479.19     27.32 o
  12   4   4     1105.70     1141.19     42.69 o
  14   4   4       55.76       25.99     19.74 o
 -13   5   4        0.11        2.53     17.72 o
 -11   5   4       11.46       43.99     15.99 o
  -9   5   4      157.05      179.02     18.82 o
  -7   5   4      148.51      141.11     16.47 o
  -5   5   4        0.24        7.86     14.29 o
  -3   5   4      204.72      184.81     18.60 o
  -1   5   4      179.18      228.10     20.46 o
   1   5   4      630.17      654.26     32.54 o
   3   5   4       72.37       51.81     16.67 o
   5   5   4       96.20       82.61     12.25 o
   7   5   4       57.79       44.64     10.55 o
   9   5   4       24.83       17.17     11.19 o
  11   5   4        3.59       37.29     15.05 o
  -6   6   4        2.16        9.63     12.87 o
  -4   6   4       31.12       41.46     13.88 o
  -2   6   4       35.91       30.61     14.28 o
   0   6   4      220.48      218.33     23.10 o
   2   6   4       89.86       86.43     19.34 o
   4   6   4       61.81       60.32     15.72 o
 -21   1   5        8.17       27.22     11.46 o
 -19   1   5      140.16      156.60     23.85 o
 -17   1   5       20.05       28.41      9.05 o
 -15   1   5       53.92       52.67     10.32 o
 -13   1   5       31.86       21.15     12.11 o
 -11   1   5     1729.19     1712.66     25.48 o
  -9   1   5     1432.03     1383.51     21.78 o
  -7   1   5     1043.77      915.13     16.44 o
  -5   1   5      768.21      800.99     14.24 o
  -3   1   5    61020.75    62787.39    302.36 o
  -1   1   5       45.96       35.98      4.57 o
   1   1   5      292.18      249.50      8.28 o
   3   1   5      307.83      239.44      8.86 o
   5   1   5      671.11      670.32     15.03 o
   7   1   5      164.56      164.48      8.92 o
   9   1   5      875.20      952.22     19.82 o
  11   1   5     1600.43     1547.90     38.11 o
  13   1   5      109.65      149.89     15.79 o
  15   1   5      340.00      330.22     28.38 o
  17   1   5       26.33       56.70     17.64 o
  19   1   5       75.33       66.56     18.67 o
 -20   2   5       48.91       57.30     18.48 o
 -18   2   5       21.54       23.83     13.07 o
 -16   2   5       36.02       42.87     13.12 o
 -14   2   5       18.63       14.77      7.83 o
 -12   2   5       75.80       71.51      8.77 o
 -10   2   5       80.30       76.75      6.94 o
  -8   2   5     1845.53     1917.62     28.54 o
  -6   2   5     3558.59     3617.64     37.97 o
  -4   2   5       26.27       22.22      4.91 o
  -2   2   5        0.00        7.72      4.06 o
   0   2   5        4.08        0.01      3.62 o
   2   2   5      775.76      884.59     30.14 o
   4   2   5     1652.66     1657.99     30.37 o
   6   2   5      383.32      344.99     11.04 o
   8   2   5      127.99      111.71     10.10 o
  10   2   5      350.51      312.18     22.41 o
  12   2   5     1299.76     1253.08     47.41 o
  14   2   5      401.85      418.71     30.69 o
  16   2   5      681.66      781.21     45.87 o
  18   2   5        3.09        1.68     16.89 o
 -19   3   5       80.88       93.78     34.73 o
 -17   3   5      203.35      183.17     32.48 o
 -15   3   5      173.71      196.62     20.89 o
 -13   3   5       19.84       25.27      9.27 o
 -11   3   5       45.21       73.92     11.63 o
  -9   3   5        3.72        9.00      6.60 o
  -7   3   5      371.29      340.46     13.42 o
  -5   3   5       12.42       13.02      5.03 o
  -3   3   5      342.28      342.86     13.09 o
  -1   3   5      161.46      165.77      9.20 o
   1   3   5     2274.70     2507.10     41.98 o
   3   3   5       33.35       53.28      7.55 o
   5   3   5        0.53        0.00      6.11 o
   7   3   5      203.87      233.06     14.76 o
   9   3   5      631.59      603.88     27.61 o
  11   3   5      568.85      583.64     28.40 o
  13   3   5      169.55      160.89     21.24 o
  15   3   5      245.23      301.53     28.72 o
  17   3   5        0.00        2.42     15.82 o
 -16   4   5        7.04       22.64     16.15 o
 -14   4   5      107.26      110.21     16.22 o
 -12   4   5       75.53       85.33     15.07 o
 -10   4   5      387.57      401.76     20.10 o
  -8   4   5       26.79       24.79     11.45 o
  -6   4   5      456.58      432.11     19.78 o
  -4   4   5      465.90      474.72     24.41 o
  -2   4   5      271.55      253.09     15.23 o
   0   4   5       27.79       36.65      8.17 o
   2   4   5      109.61      109.69     11.24 o
   4   4   5       33.15       28.26      8.11 o
   6   4   5       54.66       63.95     10.20 o
   8   4   5       27.85       24.04      8.95 o
  10   4   5        1.81        0.00      9.04 o
  12   4   5       21.37       30.74     13.61 o
  14   4   5      115.74      166.27     24.57 o
 -13   5   5       16.41       21.87     14.29 o
 -11   5   5        0.17        0.00     14.27 o
  -9   5   5        9.67        0.00      9.60 o
  -7   5   5      207.68      178.29     18.22 o
  -5   5   5      606.09      639.86     31.80 o
  -3   5   5      368.44      434.66     26.85 o
  -1   5   5      433.30      447.99     27.03 o
   1   5   5        4.32        3.38     15.13 o
   3   5   5        0.16        0.00      9.04 o
   5   5   5      395.95      395.07     22.42 o
   7   5   5       29.14       29.79     10.31 o
   9   5   5       15.48       15.82     22.32 o
  11   5   5        2.39       19.06     12.53 o
  -6   6   5       46.19       77.84     15.94 o
  -4   6   5      376.67      480.56     30.94 o
  -2   6   5       15.01        0.37     21.09 o
   0   6   5       20.80       10.07     15.20 o
   2   6   5      129.83      146.08     19.20 o
   4   6   5       16.33       13.82     13.14 o
 -22   0   6       98.63       41.65     23.00 o
 -20   0   6      616.18      644.41     42.19 o
 -18   0   6       33.89       42.30     14.00 o
 -16   0   6        7.79       23.98     13.29 o
 -14   0   6       15.64       34.28     12.62 o
 -12   0   6        4.19        5.59      9.89 o
 -10   0   6    10022.83    10485.56     94.70 o
  -8   0   6      448.86      442.10     16.81 o
  -6   0   6        5.48        5.44      5.44 o
  -4   0   6     7393.67     7248.61     63.99 o
  -2   0   6      166.83      169.77     14.61 o
   0   0   6    12320.02    12533.40     90.14 o
   2   0   6        9.30       10.82      7.38 o
   4   0   6     1357.11     1487.65     31.17 o
   6   0   6     1807.24     1869.49     36.74 o
   8   0   6      560.88      655.16     22.87 o
  10   0   6      223.90      205.01     53.85 o
  12   0   6      271.24      246.33     26.65 o
  14   0   6      103.48       98.54     22.14 o
  16   0   6        0.31       12.75     18.22 o
  18   0   6        3.42       15.24     18.60 o
  20   0   6      135.24      145.16     39.01 o
 -21   1   6       93.22      127.50     16.58 o
 -19   1   6       26.78       27.40     13.42 o
 -17   1   6       37.50       47.14     12.11 o
 -15   1   6        3.95        0.00      7.55 o
 -13   1   6      551.74      546.13     22.14 o
 -11   1   6        8.86        7.65      7.33 o
  -9   1   6        8.51       13.16      6.15 o
  -7   1   6     4991.23     4947.33     40.84 o
  -5   1   6     5902.77     5845.31     41.74 o
  -3   1   6      354.33      334.25      9.71 o
  -1   1   6     2594.66     2417.63     24.88 o
   1   1   6      817.57      819.58     15.07 o
   3   1   6      871.40      809.83     16.00 o
   5   1   6     3565.37     3794.56     37.47 o
   7   1   6        2.07       21.25      5.58 o
   9   1   6       87.31      100.37      8.30 o
  11   1   6      157.89      177.25     15.50 o
  13   1   6     1992.68     1979.23     48.02 o
  15   1   6       19.06       43.35     21.76 o
  17   1   6      228.24      291.07     29.33 o
  19   1   6        0.12       22.02     20.82 o
 -20   2   6      216.07      174.76     38.70 o
 -18   2   6       10.09       20.83     14.34 o
 -16   2   6       84.26      105.21     12.90 o
 -14   2   6       82.31       88.03     11.39 o
 -12   2   6       28.32       23.87      6.89 o
 -10   2   6      340.68      328.18     13.01 o
  -8   2   6      132.62      106.43      9.59 o
  -6   2   6     1820.51     1778.86     26.47 o
  -4   2   6      240.92      195.52      8.94 o
  -2   2   6      947.32     1056.37     19.46 o
   0   2   6       68.54       90.94      6.38 o
   2   2   6      466.05      533.28     13.28 o
   4   2   6      431.78      383.50     11.47 o
   6   2   6      226.46      200.74     12.26 o
   8   2   6      730.69      689.35     22.25 o
  10   2   6      372.70      350.57     20.68 o
  12   2   6      191.43      228.42     23.06 o
  14   2   6        0.05       14.83     15.73 o
  16   2   6       17.98        6.97     15.40 o
  18   2   6       13.43        0.00     14.28 o
 -19   3   6       26.59        0.00     17.79 o
 -17   3   6      309.93      328.04     34.53 o
 -15   3   6       20.40       40.50     20.90 o
 -13   3   6        0.74        0.00      8.12 o
 -11   3   6      189.01      168.90     14.35 o
  -9   3   6      173.88      171.50      9.95 o
  -7   3   6      247.56      248.67     12.02 o
  -5   3   6      859.92      784.91     20.14 o
  -3   3   6      142.21      152.62      9.39 o
  -1   3   6      350.56      366.91     13.26 o
   1   3   6     1342.16     1287.18     30.33 o
   3   3   6       97.09      119.31     10.29 o
   5   3   6      161.85      191.19     14.01 o
   7   3   6        0.11       12.30      7.03 o
   9   3   6     2908.79     2994.84     62.84 o
  11   3   6      716.49      686.25     31.11 o
  13   3   6       32.08       40.46     14.55 o
  15   3   6       28.05       28.24     16.01 o
  17   3   6        9.51        8.08     22.16 o
 -16   4   6       16.57        8.61     19.37 o
 -14   4   6      103.31      107.87     14.93 o
 -12   4   6       31.59       39.60     12.89 o
 -10   4   6      373.02      354.28     19.09 o
  -8   4   6      998.97      999.54     30.92 o
  -6   4   6     2945.85     2996.53     52.14 o
  -4   4   6      410.63      388.50     27.67 o
  -2   4   6      141.10      152.19     12.54 o
   0   4   6       25.46       16.94      7.74 o
   2   4   6      318.10      296.59     17.37 o
   4   4   6        0.17        0.00      6.84 o
   6   4   6       57.08       72.96     12.83 o
   8   4   6     1170.77     1124.71     41.15 o
  10   4   6       40.26       56.40     12.11 o
  12   4   6      485.48      438.72     33.23 o
  14   4   6       51.99       12.35     18.77 o
 -13   5   6       20.45       63.18     20.35 o
 -11   5   6      137.63       88.34     23.55 o
  -9   5   6      189.06      188.02     23.16 o
  -7   5   6       44.31       39.36     11.76 o
  -5   5   6      226.54      206.14     18.84 o
  -3   5   6       20.09       43.29     12.63 o
  -1   5   6        7.48       37.76     12.05 o
   1   5   6      397.38      383.78     26.38 o
   3   5   6       47.34       45.66     10.57 o
   5   5   6      194.57      201.30     16.72 o
   7   5   6       49.87       27.07     15.08 o
   9   5   6      141.16      102.03     15.88 o
  11   5   6       24.22       50.33     17.14 o
  -6   6   6      412.87      444.19     35.53 o
  -4   6   6       42.78       26.85     16.16 o
  -2   6   6        0.58        0.00     12.69 o
   0   6   6       82.94       56.94     16.05 o
   2   6   6      148.18      179.99     21.30 o
   4   6   6       90.31       52.16     16.12 o
 -21   1   7      112.99      135.49     17.51 o
 -19   1   7      180.48      201.42     19.09 o
 -17   1   7        0.58       15.17     11.89 o
 -15   1   7        3.58        0.00      6.74 o
 -13   1   7        0.02        0.00      6.18 o
 -11   1   7      543.20      532.37     15.41 o
  -9   1   7     2787.98     2781.74     32.44 o
  -7   1   7      114.58      125.04      7.60 o
  -5   1   7       63.53       71.54      5.50 o
  -3   1   7      708.46      665.14     12.40 o
  -1   1   7      253.12      242.16      8.60 o
   1   1   7      962.01      917.57     16.72 o
   3   1   7        0.52        0.61      4.69 o
   5   1   7      550.93      581.89     15.53 o
   7   1   7      193.41      214.13     10.75 o
   9   1   7     2095.44     2137.10     37.45 o
  11   1   7     1289.51     1221.33     35.95 o
  13   1   7     1653.81     1620.41     55.06 o
  15   1   7        6.16       29.12     16.81 o
  17   1   7        1.20        6.51     16.45 o
  19   1   7        1.53       52.44     18.83 o
 -20   2   7      116.10      114.49     26.65 o
 -18   2   7        4.43        0.00     14.12 o
 -16   2   7       11.16       10.89      9.54 o
 -14   2   7       64.39       85.79     13.53 o
 -12   2   7       35.39       28.14      7.53 o
 -10   2   7     1093.57      987.92     21.97 o
  -8   2   7     2732.69     2625.79     34.42 o
  -6   2   7     1923.35     2044.64     28.92 o
  -4   2   7      334.91      365.45     12.17 o
  -2   2   7     5530.51     6040.42     50.83 o
   0   2   7     2321.38     2348.29     30.01 o
   2   2   7      214.89      235.05      9.82 o
   4   2   7      132.16      154.05      7.89 o
   6   2   7      383.47      363.41     16.33 o
   8   2   7      324.31      326.44     16.60 o
  10   2   7     1032.68     1004.68     34.12 o
  12   2   7       10.42       11.22     12.90 o
  14   2   7      289.45      308.04     27.86 o
  16   2   7        0.59       20.50     16.36 o
  18   2   7        0.05        0.00     16.26 o
 -19   3   7       36.86       46.23     29.84 o
 -17   3   7        6.34        0.00     33.65 o
 -15   3   7       67.74       82.38     39.01 o
 -13   3   7        2.36        0.00     13.58 o
 -11   3   7       10.30       14.69     10.61 o
  -9   3   7      674.00      624.94     19.47 o
  -7   3   7      145.40      143.90      9.54 o
  -5   3   7      571.61      540.06     16.99 o
  -3   3   7      671.12      642.23     18.22 o
  -1   3   7     1726.86     1679.71     36.11 o
   1   3   7       39.67       56.59      7.73 o
   3   3   7      146.69      172.32     12.47 o
   5   3   7      129.76      138.25     11.51 o
   7   3   7        7.36       15.39      8.15 o
   9   3   7     1399.00     1391.57     43.03 o
  11   3   7      105.98      120.79     14.87 o
  13   3   7      401.64      447.15     33.18 o
  15   3   7        0.54       12.42     20.33 o
 -16   4   7        0.00        0.00     18.02 o
 -14   4   7       40.17       64.74     16.57 o
 -12   4   7       42.77       50.03     15.82 o
 -10   4   7        3.01        3.78     18.21 o
  -8   4   7      534.68      571.20     23.70 o
  -6   4   7      875.23      946.32     34.46 o
  -4   4   7     1014.35     1022.02     30.15 o
  -2   4   7       56.21       68.41      9.62 o
   0   4   7       45.05       53.34      9.33 o
   2   4   7      500.33      499.24     22.50 o
   4   4   7       54.45       42.57      9.61 o
   6   4   7        0.23        0.00      7.36 o
   8   4   7        0.62       33.98     10.46 o
  10   4   7      485.01      448.88     27.65 o
  12   4   7       39.99       42.11     26.19 o
  14   4   7       19.98       36.16     16.52 o
 -13   5   7      358.85      410.67     40.03 o
 -11   5   7      168.83      195.36     29.03 o
  -9   5   7      218.91      286.24     26.83 o
  -7   5   7       92.00       93.63     39.29 o
  -5   5   7      244.32      225.05     24.27 o
  -3   5   7       53.62       53.31     12.95 o
  -1   5   7      151.82      168.12     17.84 o
   1   5   7      176.87      127.24     16.54 o
   3   5   7       10.86        9.19      9.35 o
   5   5   7      323.08      336.80     21.47 o
   7   5   7      105.43      119.58     15.98 o
   9   5   7       46.28       26.67     23.06 o
  -4   6   7       24.48       52.09     34.22 o
  -2   6   7       44.92       61.56     18.68 o
   0   6   7       26.00       10.64     13.60 o
   2   6   7        9.73        0.00     13.29 o
 -22   0   8       71.98       86.10     25.64 o
 -20   0   8       67.32       54.55     22.85 o
 -18   0   8      173.57      155.72     29.99 o
 -16   0   8      135.84      169.24     19.62 o
 -14   0   8      128.02      135.87     16.74 o
 -12   0   8     1254.44     1253.24     32.82 o
 -10   0   8     3449.21     3467.90     60.59 o
  -8   0   8     2360.03     2438.26     39.97 o
  -6   0   8     2139.90     2150.00     33.99 o
  -4   0   8      236.29      213.70      9.06 o
  -2   0   8       17.86       12.36      8.19 o
   0   0   8      301.80      276.02     13.55 o
   2   0   8    13993.85    14766.34    116.92 o
   4   0   8    19485.53    23416.47    168.90 o
   6   0   8      520.75      551.71     22.99 o
   8   0   8        0.04        3.09      8.08 o
  10   0   8      432.70      405.02     31.03 o
  12   0   8      128.95      142.80     26.26 o
  14   0   8        7.13       19.97     17.68 o
  16   0   8      118.27      124.20     49.11 o
  18   0   8        8.91       16.01     36.68 o
 -21   1   8        6.83       35.27     13.76 o
 -19   1   8        2.12        0.00      8.64 o
 -17   1   8        5.77        9.41      8.78 o
 -15   1   8      375.62      385.54     33.12 o
 -13   1   8      153.02      169.09     13.47 o
 -11   1   8      189.92      188.91     10.32 o
  -9   1   8        8.81        8.48      6.61 o
  -7   1   8     1051.23     1023.39     18.12 o
  -5   1   8     1149.85     1059.45     21.68 o
  -3   1   8      207.30      233.72     10.49 o
  -1   1   8      906.94      930.09     16.61 o
   1   1   8       32.03       25.68      4.98 o
   3   1   8      100.43      110.58      7.91 o
   5   1   8      127.36      121.69      8.61 o
   7   1   8      514.00      546.88     20.88 o
   9   1   8      503.88      460.14     18.34 o
  11   1   8       98.35      125.91     14.65 o
  13   1   8       18.10       20.13     15.33 o
  15   1   8        0.22       18.85     15.64 o
  17   1   8        0.19       18.31     18.18 o
 -20   2   8       20.86        7.35     14.54 o
 -18   2   8      110.90      104.22     25.33 o
 -16   2   8       79.63      103.26     15.26 o
 -14   2   8        3.54        0.40      8.66 o
 -12   2   8       14.21        7.09      7.33 o
 -10   2   8        1.57       10.49      5.65 o
  -8   2   8     7975.92     7774.97     62.63 o
  -6   2   8        6.93       19.55      5.51 o
  -4   2   8     2615.27     2680.40     32.89 o
  -2   2   8      136.37      126.96      7.91 o
   0   2   8     1377.09     1422.05     23.97 o
   2   2   8      540.49      552.83     15.29 o
   4   2   8      205.24      186.00      9.83 o
   6   2   8     1098.89     1052.82     27.38 o
   8   2   8      581.47      588.96     22.38 o
  10   2   8     3721.39     3713.57     66.81 o
  12   2   8       57.49       66.08     16.69 o
  14   2   8        0.10        0.00     12.86 o
  16   2   8       20.29        5.46     16.09 o
 -19   3   8       28.64       14.63     18.44 o
 -17   3   8        1.49        4.09     20.67 o
 -15   3   8        5.48        5.87     13.65 o
 -13   3   8        5.69        0.00     13.68 o
 -11   3   8     1945.28     1866.05     38.95 o
  -9   3   8        5.70       20.91      6.86 o
  -7   3   8      161.44      159.98     10.33 o
  -5   3   8        1.07       10.54      5.53 o
  -3   3   8      512.89      536.81     16.94 o
  -1   3   8       99.06      125.35     10.50 o
   1   3   8      303.67      293.45     15.57 o
   3   3   8       10.43       11.07      6.56 o
   5   3   8      107.16       92.33     10.71 o
   7   3   8     1823.59     1772.01     40.93 o
   9   3   8      146.86      170.21     16.34 o
  11   3   8      512.12      518.29     33.33 o
  13   3   8       10.53       25.54     15.52 o
  15   3   8       59.54       71.33     19.24 o
 -16   4   8       38.34       63.03     20.89 o
 -14   4   8       15.56       30.92     14.29 o
 -12   4   8      166.92      170.66     20.06 o
 -10   4   8       62.80       84.31     12.99 o
  -8   4   8       10.35        6.14     14.85 o
  -6   4   8        2.62        0.00     10.21 o
  -4   4   8      492.90      499.21     23.54 o
  -2   4   8      461.16      440.51     20.73 o
   0   4   8      511.16      494.80     22.09 o
   2   4   8       50.92       39.66      9.19 o
   4   4   8      156.57      178.31     15.00 o
   6   4   8       23.10       42.31     11.70 o
   8   4   8      955.18      929.25     38.65 o
  10   4   8       35.12       37.32     12.11 o
  12   4   8       57.95       50.40     22.21 o
 -13   5   8       32.90       26.07     21.43 o
 -11   5   8        5.24        0.00     43.13 o
  -9   5   8       11.23        8.65     12.62 o
  -7   5   8       17.07       13.84     19.60 o
  -5   5   8       13.17       29.69     13.63 o
  -3   5   8      369.02      369.34     30.30 o
  -1   5   8       41.86       24.79     15.41 o
   1   5   8      152.69      168.21     17.97 o
   3   5   8        5.81        5.27      8.87 o
   5   5   8       14.42       10.20      9.58 o
   7   5   8        0.97        8.88     12.25 o
   9   5   8       55.88       34.97     12.52 o
  -4   6   8      429.19      497.27     38.26 o
  -2   6   8       76.66       67.55     29.98 o
   0   6   8       50.33       42.22     27.27 o
 -21   1   9       24.33       25.48     14.94 o
 -19   1   9       13.65        0.00     28.44 o
 -17   1   9       34.14       31.65     10.58 o
 -15   1   9       13.90       13.96     17.41 o
 -13   1   9      167.85      154.92     13.86 o
 -11   1   9        1.33        0.00      5.64 o
  -9   1   9       87.30      109.21      7.83 o
  -7   1   9    13848.33    14297.35     80.93 o
  -5   1   9      114.77       94.70      8.11 o
  -3   1   9     2019.86     1952.97     29.86 o
  -1   1   9       78.44       78.55      6.36 o
   1   1   9       95.68       75.95      6.71 o
   3   1   9     3187.64     3239.30     37.35 o
   5   1   9      476.31      443.25     15.05 o
   7   1   9      201.28      175.42     10.91 o
   9   1   9      583.64      565.03     21.40 o
  11   1   9        7.55        0.32     14.19 o
  13   1   9        6.63        0.00     14.22 o
  15   1   9      438.12      370.69     31.46 o
  17   1   9        4.22       11.71     17.44 o
 -20   2   9       17.22        5.13     22.69 o
 -18   2   9        4.91       25.85     11.85 o
 -16   2   9       30.95       40.49     15.59 o
 -14   2   9       95.81      125.41     13.89 o
 -12   2   9      181.04      146.10     11.91 o
 -10   2   9       63.34       68.63      8.39 o
  -8   2   9       45.44       45.62      7.87 o
  -6   2   9      757.57      678.32     16.76 o
  -4   2   9      696.72      670.47     16.70 o
  -2   2   9      838.38      870.21     19.14 o
   0   2   9      732.52      645.68     16.78 o
   2   2   9      466.18      452.16     14.62 o
   4   2   9       22.40       23.90      7.14 o
   6   2   9       82.72       75.94      9.98 o
   8   2   9      620.01      622.96     31.88 o
  10   2   9      756.99      802.11     32.24 o
  12   2   9      454.31      448.68     31.32 o
  14   2   9        1.77       26.21     15.83 o
  16   2   9       25.82       25.20     17.09 o
 -19   3   9       54.78       47.70     19.88 o
 -17   3   9        0.19        0.00     15.75 o
 -15   3   9       24.03       40.26     17.30 o
 -13   3   9        0.55        0.00     11.48 o
 -11   3   9     1625.67     1504.10     35.71 o
  -9   3   9        6.08        8.85      7.61 o
  -7   3   9        4.87        0.00      6.86 o
  -5   3   9        0.04        0.00      5.01 o
  -3   3   9      311.12      309.08     13.47 o
  -1   3   9        0.01        0.28      5.74 o
   1   3   9       10.88       14.79      7.58 o
   3   3   9      112.92      114.41     11.12 o
   5   3   9      427.70      441.51     18.92 o
   7   3   9     1097.09     1018.28     36.01 o
   9   3   9      839.47      794.01     33.56 o
  11   3   9       77.17       87.31     17.87 o
  13   3   9       11.72       15.97     14.30 o
  15   3   9        0.00        0.00     14.05 o
 -16   4   9       13.53        6.81     17.74 o
 -14   4   9      125.30      146.38     20.68 o
 -12   4   9       31.03       52.31     14.78 o
 -10   4   9       43.70       20.16     11.23 o
  -8   4   9      140.07      141.01     18.62 o
  -6   4   9      164.10      154.09     31.74 o
  -4   4   9      172.05      142.67     14.60 o
  -2   4   9      113.64      117.04     18.87 o
   0   4   9       46.67       34.04      9.05 o
   2   4   9       45.36       46.18      9.37 o
   4   4   9       19.04       24.26      8.72 o
   6   4   9       83.33      101.09     12.68 o
   8   4   9       59.02       48.38     18.04 o
  10   4   9       65.70      101.32     16.44 o
  12   4   9      143.44      155.22     22.02 o
 -13   5   9       35.35       50.77     22.36 o
 -11   5   9       66.40       39.54     20.04 o
  -9   5   9      224.15      223.47     25.44 o
  -7   5   9      368.96      388.91     31.07 o
  -5   5   9      265.22      275.95     27.23 o
  -3   5   9       75.11       97.26     17.88 o
  -1   5   9       22.30       19.70     13.34 o
   1   5   9      422.82      421.93     23.30 o
   3   5   9       15.06       16.45      9.61 o
   5   5   9      180.61      147.86     15.51 o
   7   5   9       61.09       59.14     14.16 o
   9   5   9       10.25       34.98     12.64 o
 -22   0  10        1.62        0.00     14.45 o
 -20   0  10        4.71        0.00     15.08 o
 -18   0  10       25.09        8.24     14.14 o
 -16   0  10        9.36       20.36     15.39 o
 -14   0  10     2950.10     2909.79    108.01 o
 -12   0  10      214.84      223.30     21.19 o
 -10   0  10       92.30      100.99     10.65 o
  -8   0  10     1889.38     1968.51     52.76 o
  -6   0  10     7620.96     7557.06     70.81 o
  -4   0  10     2017.31     1853.78     28.73 o
  -2   0  10        0.80        0.77      6.66 o
   0   0  10      509.30      522.16     20.11 o
   2   0  10     1913.25     2027.32     41.54 o
   4   0  10      177.39      223.01     16.55 o
   6   0  10      268.03      297.76     19.57 o
   8   0  10      868.30      820.31     43.93 o
  10   0  10       74.41       53.11     46.93 o
  12   0  10       85.16       53.89     20.17 o
  14   0  10       23.52        9.77     17.14 o
  16   0  10      255.07      192.87     47.09 o
 -21   1  10       34.89       49.02     25.33 o
 -19   1  10        2.71        1.23     18.65 o
 -17   1  10       71.43       94.81     17.10 o
 -15   1  10        6.71        3.18     10.83 o
 -13   1  10      170.46      163.84     13.94 o
 -11   1  10      401.78      399.34     16.54 o
  -9   1  10      455.10      431.80     16.33 o
  -7   1  10       35.63       57.96      9.45 o
  -5   1  10     1499.06     1443.60     27.19 o
  -3   1  10      463.89      431.89     15.02 o
  -1   1  10      311.85      312.44     11.06 o
   1   1  10     1970.24     2087.29     33.30 o
   3   1  10        2.05        3.51      5.35 o
   5   1  10      112.38       97.99      8.79 o
   7   1  10      263.94      253.49     13.27 o
   9   1  10      991.79     1078.05     29.77 o
  11   1  10      176.57      172.78     22.63 o
  13   1  10      766.04      696.53     43.49 o
  15   1  10        4.02        8.09     16.77 o
  17   1  10        0.86       19.39     19.97 o
 -20   2  10        0.58       17.87     26.11 o
 -18   2  10       14.40       32.08     13.75 o
 -16   2  10        0.06        0.00     12.85 o
 -14   2  10      437.11      449.85     23.38 o
 -12   2  10      346.45      341.32     17.12 o
 -10   2  10      120.21      100.07     10.26 o
  -8   2  10       28.52       28.29      7.07 o
  -6   2  10     1138.09     1041.56     26.01 o
  -4   2  10      273.53      268.17     11.16 o
  -2   2  10      775.69      852.16     19.66 o
   0   2  10      201.78      194.81     10.03 o
   2   2  10       28.32       32.43      5.93 o
   4   2  10      152.95      148.99     11.95 o
   6   2  10     1595.42     1497.54     34.61 o
   8   2  10     2025.16     2100.55     43.12 o
  10   2  10        4.11       13.10     10.35 o
  12   2  10      176.64      153.38     21.87 o
  14   2  10       55.69       97.11     19.35 o
  16   2  10      156.58      196.00     26.54 o
 -19   3  10        8.87       34.05     24.01 o
 -17   3  10       10.39       33.50     19.32 o
 -15   3  10        1.99        0.00     14.95 o
 -13   3  10        2.11        0.00     11.58 o
 -11   3  10      570.85      514.04     22.09 o
  -9   3  10     1947.70     1858.93     39.89 o
  -7   3  10       48.54       51.24      9.40 o
  -5   3  10       39.21       48.27      8.77 o
  -3   3  10      289.06      303.02     15.35 o
  -1   3  10        2.22        6.07      6.98 o
   1   3  10      334.83      323.79     17.14 o
   3   3  10        1.42        1.92      7.26 o
   5   3  10     2016.15     1938.60     43.29 o
   7   3  10      834.15      757.86     28.38 o
   9   3  10      730.39      618.52     30.64 o
  11   3  10      319.97      309.46     28.17 o
  13   3  10       43.71       23.90     25.06 o
  15   3  10       28.25       44.84     25.70 o
 -16   4  10        4.57       10.77     18.96 o
 -14   4  10       26.78       35.71     15.38 o
 -12   4  10      196.14      160.66     34.37 o
 -10   4  10      429.63      427.23     25.48 o
  -8   4  10      219.06      203.75     21.71 o
  -6   4  10        1.99        0.00      8.99 o
  -4   4  10       72.21       74.52     11.95 o
  -2   4  10       44.41       49.24     10.91 o
   0   4  10       31.62       22.30      9.79 o
   2   4  10      416.77      395.68     21.09 o
   4   4  10      348.19      327.47     20.06 o
   6   4  10       27.02       33.77     11.85 o
   8   4  10       65.60       83.36     17.36 o
  10   4  10       56.97       41.41     14.04 o
  12   4  10      234.24      265.31     34.06 o
 -11   5  10        0.07        0.00     22.61 o
  -9   5  10        8.00       18.78     14.46 o
  -7   5  10        6.01        0.00     23.36 o
  -5   5  10       24.13       31.89     14.64 o
  -3   5  10       46.53       39.48     15.61 o
  -1   5  10       71.92       70.45     18.38 o
   1   5  10      110.51      102.00     14.65 o
   3   5  10       34.93       16.85     11.78 o
   5   5  10        2.72       16.28     10.86 o
   7   5  10       61.64       74.19     14.80 o
 -21   1  11        1.67        0.00     40.02 o
 -19   1  11        3.69       24.09     18.26 o
 -17   1  11       50.82       44.62     15.93 o
 -15   1  11        0.40       36.77     12.66 o
 -13   1  11      289.71      269.54     20.90 o
 -11   1  11       44.67       43.10      8.88 o
  -9   1  11        3.80        5.49      9.10 o
  -7   1  11      784.70      776.92     21.51 o
  -5   1  11      307.87      340.00     14.04 o
  -3   1  11      345.24      351.63     14.12 o
  -1   1  11      235.34      222.54      8.93 o
   1   1  11       21.77       23.35      5.85 o
   3   1  11      427.91      455.88     15.54 o
   5   1  11        2.39        2.52      6.61 o
   7   1  11      307.13      299.63     14.94 o
   9   1  11      353.32      335.49     18.01 o
  11   1  11       22.20        9.45     13.58 o
  13   1  11        2.96       28.02     16.40 o
  15   1  11       16.40       43.14     19.21 o
 -20   2  11        0.56        7.62     25.18 o
 -18   2  11       12.22        1.17     28.60 o
 -16   2  11       26.08       56.42     15.81 o
 -14   2  11      330.39      308.91     20.40 o
 -12   2  11      714.62      657.23     24.39 o
 -10   2  11      638.37      541.79     20.75 o
  -8   2  11       25.75       27.54      8.48 o
  -6   2  11     1828.14     1743.41     34.33 o
  -4   2  11      164.00      172.49     11.42 o
  -2   2  11      214.34      237.61     13.03 o
   0   2  11      150.33      164.92      9.78 o
   2   2  11      192.08      186.03     10.71 o
   4   2  11      149.91      134.59     11.82 o
   6   2  11     3918.57     3819.39     57.15 o
   8   2  11      134.61      172.11     24.34 o
  10   2  11      742.38      642.48     35.98 o
  12   2  11        1.43        2.01     14.61 o
  14   2  11        0.41        5.07     16.40 o
  16   2  11       30.61       24.89     28.13 o
 -19   3  11       45.70       10.72     31.08 o
 -17   3  11        6.70       36.51     19.74 o
 -15   3  11        0.83        0.00     16.86 o
 -13   3  11       41.51       45.24     11.83 o
 -11   3  11      142.23      157.32     13.83 o
  -9   3  11     2101.81     2077.71     42.71 o
  -7   3  11      137.71      139.55     12.58 o
  -5   3  11      276.02      291.66     24.88 o
  -3   3  11       48.61       58.71     10.57 o
  -1   3  11      147.48      136.03     13.86 o
   1   3  11        3.98        5.51      6.97 o
   3   3  11        9.65       11.52      7.64 o
   5   3  11     3166.12     3107.64     55.91 o
   7   3  11       69.00      103.75     13.08 o
   9   3  11      296.23      307.72     34.01 o
  11   3  11       31.26       32.25     18.48 o
  13   3  11       33.26       34.90     18.23 o
 -16   4  11       54.13       69.90     43.90 o
 -14   4  11       50.21       20.50     22.41 o
 -12   4  11      192.90      174.07     22.54 o
 -10   4  11      130.18      141.17     16.64 o
  -8   4  11      324.17      332.24     39.66 o
  -6   4  11       41.30       47.36     11.50 o
  -4   4  11       68.47       57.49     11.09 o
  -2   4  11      764.51      664.78     30.32 o
   0   4  11       22.56       15.39     10.61 o
   2   4  11      152.26      152.71     16.18 o
   4   4  11       56.98       71.08     11.79 o
   6   4  11       42.29       15.16      9.89 o
   8   4  11       25.70       34.61     12.51 o
  10   4  11       16.02       25.63     13.11 o
 -11   5  11      120.55      133.18     37.61 o
  -9   5  11      134.73      178.26     23.69 o
  -7   5  11       18.73       31.75     16.18 o
  -5   5  11        5.80        0.00     13.18 o
  -3   5  11      124.59      107.25     19.77 o
  -1   5  11        1.49        0.00     12.80 o
   1   5  11       84.61       93.19     15.41 o
   3   5  11      143.98      118.68     16.67 o
   5   5  11      100.39      130.82     18.24 o
   7   5  11        7.46       30.55     19.65 o
 -20   0  12       21.59       20.05     19.89 o
 -18   0  12       19.79       13.52     16.01 o
 -16   0  12      201.86      296.37     38.39 o
 -14   0  12      920.49      913.36     63.72 o
 -12   0  12        0.01       12.92     14.76 o
 -10   0  12      458.81      489.35     30.50 o
  -8   0  12      800.56      760.52     36.36 o
  -6   0  12        8.29        0.00     11.34 o
  -4   0  12       19.33       15.48      7.03 o
  -2   0  12     2910.12     2895.58     46.40 o
   0   0  12     2936.79     3231.10     53.97 o
   2   0  12      270.09      291.21     18.96 o
   4   0  12      140.92      165.14     16.61 o
   6   0  12      307.81      274.16     20.34 o
   8   0  12       71.77       69.77     14.13 o
  10   0  12     1044.19      894.97     49.14 o
  12   0  12      164.35      100.94     23.64 o
  14   0  12       15.17        0.00     18.56 o
  16   0  12       10.17       53.77     39.63 o
 -21   1  12        1.04        0.00     14.06 o
 -19   1  12       71.57       55.91     15.51 o
 -17   1  12       23.33       10.92     11.30 o
 -15   1  12       11.61        8.08     12.54 o
 -13   1  12        3.45        0.00      7.77 o
 -11   1  12       30.43       30.02      9.73 o
  -9   1  12       21.74       35.55      9.39 o
  -7   1  12      402.76      404.78     16.26 o
  -5   1  12      599.43      605.12     20.33 o
  -3   1  12       28.15       50.04      7.33 o
  -1   1  12        5.75        8.87      4.86 o
   1   1  12       38.38       37.55      7.35 o
   3   1  12      394.31      424.05     15.75 o
   5   1  12      155.73      140.35     11.01 o
   7   1  12      200.68      212.21     13.47 o
   9   1  12       52.11       62.80     12.78 o
  11   1  12       55.89       80.91     20.97 o
  13   1  12        5.91       32.70     17.59 o
  15   1  12        2.01        0.00     21.01 o
 -20   2  12       15.00        0.00     25.80 o
 -18   2  12        0.04        0.00     14.76 o
 -16   2  12       28.92       74.32     41.26 o
 -14   2  12        1.57       12.44     11.40 o
 -12   2  12     3236.12     3026.93     57.09 o
 -10   2  12       12.54       29.44      8.17 o
  -8   2  12      110.42      100.20     10.41 o
  -6   2  12      126.90      118.50     10.80 o
  -4   2  12      169.85      199.75     12.67 o
  -2   2  12      272.53      275.16     14.30 o
   0   2  12       63.65       68.99      8.89 o
   2   2  12     1322.36     1205.17     26.35 o
   4   2  12      984.98      895.16     27.37 o
   6   2  12     1535.28     1531.87     37.12 o
   8   2  12      314.55      324.69     21.31 o
  10   2  12      426.87      392.23     29.63 o
  12   2  12       98.24       92.62     19.04 o
  14   2  12       71.02      110.52     22.64 o
 -17   3  12        1.32       55.02     31.08 o
 -15   3  12      523.20      480.34     40.49 o
 -13   3  12       30.51       15.63     12.36 o
 -11   3  12        3.00        0.00      7.96 o
  -9   3  12      471.54      477.99     21.70 o
  -7   3  12        0.02        5.89      8.29 o
  -5   3  12       12.58       19.74      8.27 o
  -3   3  12       61.96       51.35     10.69 o
  -1   3  12       87.71       63.03     10.88 o
   1   3  12       74.52       57.68     11.18 o
   3   3  12     1108.86     1159.65     33.35 o
   5   3  12      119.45      123.23     13.44 o
   7   3  12      390.08      352.09     20.83 o
   9   3  12        7.20       20.14     14.78 o
  11   3  12        0.94        0.00     22.38 o
  13   3  12       25.17       26.01     17.10 o
 -16   4  12       16.21       22.51     26.42 o
 -14   4  12       33.54       71.01     20.40 o
 -12   4  12        0.01        0.84     14.07 o
 -10   4  12        2.80       18.01     13.86 o
  -8   4  12       13.15       13.08     12.33 o
  -6   4  12      217.22      216.56     18.65 o
  -4   4  12      375.74      364.91     23.20 o
  -2   4  12        2.84       23.24     11.84 o
   0   4  12        2.85        0.00      9.27 o
   2   4  12       89.45       87.95     14.36 o
   4   4  12      100.96      104.11     14.97 o
   6   4  12      346.03      357.41     22.27 o
   8   4  12      166.00      165.80     19.45 o
  10   4  12       43.77       44.15     20.92 o
 -11   5  12       35.03       33.03     24.87 o
  -9   5  12       67.29       88.52     20.20 o
  -7   5  12      105.41      101.33     20.39 o
  -5   5  12        4.94       13.47     14.99 o
  -3   5  12       48.92       50.26     17.02 o
  -1   5  12        0.02        5.41     10.83 o
   1   5  12        0.15        0.00     10.75 o
   3   5  12       33.53       32.31     13.13 o
   5   5  12       54.67       28.46     13.05 o
 -21   1  13        3.16        0.00     29.22 o
 -19   1  13       24.17       35.49     13.92 o
 -17   1  13        0.00       21.66     24.17 o
 -15   1  13        7.36       23.84     31.86 o
 -13   1  13       82.24       83.84     14.24 o
 -11   1  13      132.99      135.34     14.06 o
  -9   1  13        3.10       15.66      8.82 o
  -7   1  13      688.05      669.17     25.26 o
  -5   1  13        7.96        9.55      5.86 o
  -3   1  13       65.60       80.95      8.55 o
  -1   1  13     2168.39     2097.92     36.87 o
   1   1  13     2750.31     2763.22     38.12 o
   3   1  13     1037.81     1076.16     25.04 o
   5   1  13      889.34      860.89     23.89 o
   7   1  13      453.89      447.94     18.78 o
   9   1  13       16.39       23.59     16.07 o
  11   1  13      197.59      165.46     22.65 o
  13   1  13        1.47       15.84     17.08 o
  15   1  13        1.71       54.03     20.48 o
 -20   2  13       22.10       28.33     17.33 o
 -18   2  13      101.85      118.23     21.06 o
 -16   2  13       12.61       30.01     14.74 o
 -14   2  13      420.56      464.64     28.61 o
 -12   2  13       87.55       75.56     12.48 o
 -10   2  13      773.37      715.81     28.22 o
  -8   2  13      179.47      173.61     13.15 o
  -6   2  13      283.48      264.55     15.12 o
  -4   2  13      205.48      202.45     13.12 o
  -2   2  13      265.13      279.18     14.83 o
   0   2  13        8.53       17.31      8.74 o
   2   2  13       40.19       36.49     10.31 o
   4   2  13      119.08      122.27     12.52 o
   6   2  13      498.75      483.39     22.16 o
   8   2  13        7.42       12.67     10.40 o
  10   2  13        5.27        6.21     13.62 o
  12   2  13        1.56        5.37     15.28 o
  14   2  13        6.77       16.53     17.87 o
 -17   3  13       47.90       50.04     29.99 o
 -15   3  13      527.35      455.91     69.62 o
 -13   3  13        0.73        0.00     11.30 o
 -11   3  13      199.73      168.94     14.78 o
  -9   3  13      188.45      197.39     17.51 o
  -7   3  13        2.27        3.74      8.60 o
  -5   3  13        0.43       17.64      8.28 o
  -3   3  13       59.69       71.95     14.56 o
  -1   3  13      107.39      122.04     15.43 o
   1   3  13       18.89       27.16     10.67 o
   3   3  13      240.29      224.89     19.63 o
   5   3  13      896.80      831.65     39.84 o
   7   3  13      724.69      718.35     33.01 o
   9   3  13       72.64      114.06     16.98 o
  11   3  13       42.93       51.29     17.61 o
 -14   4  13       89.42       78.34     22.20 o
 -12   4  13       38.53       25.11     16.51 o
 -10   4  13       18.97       17.06     14.09 o
  -8   4  13        4.36        0.00      9.84 o
  -6   4  13       52.23       50.52     12.10 o
  -4   4  13       15.67        7.76      9.79 o
  -2   4  13      195.57      184.16     18.12 o
   0   4  13      154.31      150.93     16.00 o
   2   4  13      170.63      178.12     18.09 o
   4   4  13      461.81      439.86     27.51 o
   6   4  13        1.35       25.20     12.71 o
   8   4  13        0.90        5.12     17.18 o
  -9   5  13       70.18       45.31     18.41 o
  -7   5  13      219.22      256.26     28.10 o
  -5   5  13       39.50        9.75     14.77 o
  -3   5  13      200.79      147.52     22.48 o
  -1   5  13       11.33        7.71     11.44 o
   1   5  13      220.04      198.64     32.44 o
   3   5  13        1.37        0.00     11.70 o
 -20   0  14        0.04        0.00     18.49 o
 -18   0  14      159.43      157.43     30.46 o
 -16   0  14       15.25       16.63     16.16 o
 -14   0  14       53.01       73.94     17.09 o
 -12   0  14      293.88      281.52     27.11 o
 -10   0  14     3880.39     3872.72     88.54 o
  -8   0  14      168.47      167.98     21.84 o
  -6   0  14      256.70      300.09     25.89 o
  -4   0  14       99.99       87.24     16.61 o
  -2   0  14      498.03      508.28     32.47 o
   0   0  14      716.23      696.33     28.37 o
   2   0  14       90.32       61.76     13.54 o
   4   0  14      320.68      308.00     22.76 o
   6   0  14       17.78        3.52     11.72 o
   8   0  14       33.27       11.03     12.65 o
  10   0  14        6.44        0.00     16.04 o
  12   0  14      466.09      332.60     35.79 o
  14   0  14       28.21       86.25     40.87 o
 -19   1  14        1.69        0.00     13.17 o
 -17   1  14       83.01       91.95     22.69 o
 -15   1  14       94.18      113.83     18.86 o
 -13   1  14      190.46      216.86     17.50 o
 -11   1  14       40.79       38.56     11.64 o
  -9   1  14      179.34      186.91     16.04 o
  -7   1  14      134.30      136.30     13.62 o
  -5   1  14      131.24      137.11     13.80 o
  -3   1  14      461.45      461.63     18.18 o
  -1   1  14       14.54        8.64      7.37 o
   1   1  14      749.81      717.85     23.52 o
   3   1  14      441.89      430.84     17.23 o
   5   1  14      416.35      434.67     18.38 o
   7   1  14      308.05      311.42     16.47 o
   9   1  14      874.60      787.37     39.87 o
  11   1  14        0.66        0.09     15.93 o
  13   1  14        9.55        9.64     17.19 o
 -18   2  14       63.26       64.32     17.36 o
 -16   2  14      140.84      135.62     21.72 o
 -14   2  14       72.42      100.65     16.82 o
 -12   2  14        0.47        0.00      8.70 o
 -10   2  14      755.54      699.23     31.46 o
  -8   2  14      151.95      167.39     15.84 o
  -6   2  14      128.98      143.29     15.73 o
  -4   2  14       31.08       42.07      8.92 o
  -2   2  14        2.42       23.57      7.59 o
   0   2  14      167.02      158.27     12.80 o
   2   2  14      733.68      705.05     29.28 o
   4   2  14     1731.24     1786.91     46.31 o
   6   2  14        0.00        0.00     12.65 o
   8   2  14        2.33        7.02     10.34 o
  10   2  14       18.95       10.75     14.25 o
  12   2  14       57.90       97.98     21.19 o
 -17   3  14        5.01       53.15     31.08 o
 -15   3  14      161.37      129.57     19.33 o
 -13   3  14      581.00      448.26     36.06 o
 -11   3  14       28.32       49.95     12.09 o
  -9   3  14       96.35      105.14     12.90 o
  -7   3  14       16.01       36.54     10.52 o
  -5   3  14        3.30       25.79      9.30 o
  -3   3  14      531.82      481.16     25.80 o
  -1   3  14      120.45      106.17     13.91 o
   1   3  14      299.44      257.43     20.50 o
   3   3  14      212.38      216.60     19.13 o
   5   3  14      871.07      867.35     35.73 o
   7   3  14      377.93      366.64     28.77 o
   9   3  14       56.27       69.82     13.94 o
  11   3  14       20.78       43.56     22.52 o
 -14   4  14       71.00       80.12     26.40 o
 -12   4  14       46.23       17.87     32.79 o
 -10   4  14       36.29        0.00     29.05 o
  -8   4  14       13.45        9.50     11.28 o
  -6   4  14       30.65       33.17     12.02 o
  -4   4  14       42.55       60.64     12.99 o
  -2   4  14      342.77      287.44     22.38 o
   0   4  14       29.17       26.46     15.05 o
   2   4  14        0.13        6.94     10.99 o
   4   4  14       45.89       87.76     15.02 o
   6   4  14       31.97       54.77     15.38 o
   8   4  14        0.78       11.23     14.76 o
  -7   5  14        4.56        0.00     15.52 o
  -5   5  14       60.64       79.43     18.98 o
  -3   5  14       25.52       29.24     16.42 o
  -1   5  14        7.67       33.88     13.61 o
   1   5  14       12.72       28.91     13.06 o
 -19   1  15        3.54        0.00     33.49 o
 -17   1  15      626.82      646.89     43.76 o
 -15   1  15       68.87       55.72     27.35 o
 -13   1  15       76.27       86.52     13.56 o
 -11   1  15      219.97      216.32     17.90 o
  -9   1  15       59.78       63.20     12.39 o
  -7   1  15       21.39       15.17      9.41 o
  -5   1  15        0.58        3.62      9.45 o
  -3   1  15        0.03        7.84      9.02 o
  -1   1  15      345.19      333.33     16.74 o
   1   1  15      120.70      126.64     13.08 o
   3   1  15      205.04      226.14     15.55 o
   5   1  15      415.89      379.61     17.80 o
   7   1  15       37.15       26.72     10.36 o
   9   1  15       27.10       32.30     23.63 o
  11   1  15       48.64       58.09     19.26 o
  13   1  15       43.74      124.00     31.75 o
 -18   2  15       48.98       73.29     18.67 o
 -16   2  15       27.99       23.46     14.13 o
 -14   2  15       21.16        0.00     18.43 o
 -12   2  15      142.49      167.63     17.75 o
 -10   2  15      170.00      161.47     18.17 o
  -8   2  15        0.78       12.89      9.24 o
  -6   2  15      119.67      116.67     14.00 o
  -4   2  15       18.96       26.28     13.57 o
  -2   2  15      398.10      387.53     18.69 o
   0   2  15      118.73      118.09     11.98 o
   2   2  15     2920.06     2736.01     74.52 o
   4   2  15      117.45      125.94     15.95 o
   6   2  15      219.08      239.80     21.80 o
   8   2  15       37.38       40.30     12.62 o
  10   2  15       19.81       40.22     16.41 o
  12   2  15       67.24      103.14     21.62 o
 -17   3  15        2.45        0.00     26.42 o
 -15   3  15       12.74        0.00     14.36 o
 -13   3  15      679.61      579.80     34.25 o
 -11   3  15       44.26       27.94     11.82 o
  -9   3  15       21.91       14.32     14.04 o
  -7   3  15        1.83       14.78     11.05 o
  -5   3  15       43.94       39.85     11.32 o
  -3   3  15       69.19       39.70     12.56 o
  -1   3  15      316.40      290.79     20.93 o
   1   3  15     1326.06     1348.60     38.48 o
   3   3  15       58.30       81.98     13.94 o
   5   3  15        3.14       17.94     11.14 o
   7   3  15      104.30      120.19     19.43 o
   9   3  15       11.15        1.37     15.63 o
 -12   4  15       15.19       46.49     44.53 o
 -10   4  15       74.29       80.16     23.94 o
  -8   4  15       26.10       33.09     19.76 o
  -6   4  15      360.41      333.46     24.18 o
  -4   4  15       21.09        9.44     11.59 o
  -2   4  15       88.43       89.55     14.99 o
   0   4  15       96.39      111.39     15.65 o
   2   4  15       12.74        0.00     12.25 o
   4   4  15      109.40      104.82     17.29 o
   6   4  15        5.05        0.00     14.07 o
  -5   5  15        2.44        0.00     19.24 o
  -3   5  15        0.00        0.00     19.21 o
  -1   5  15        0.89        0.00     12.67 o
 -20   0  16        4.90       24.40     24.24 o
 -18   0  16      121.15      123.40     30.15 o
 -16   0  16      211.67      192.56     32.95 o
 -14   0  16      127.75      151.09     21.09 o
 -12   0  16      179.05      184.00     24.56 o
 -10   0  16       52.66       92.36     20.41 o
  -8   0  16       77.56      104.39     29.45 o
  -6   0  16      379.71      425.46     61.54 o
  -4   0  16       30.95       37.04     16.47 o
  -2   0  16       30.67       46.11     17.18 o
   0   0  16      286.69      306.99     29.24 o
   2   0  16       99.14      135.74     22.35 o
   4   0  16       18.65       29.90     15.43 o
   6   0  16      845.05      810.70     36.87 o
   8   0  16       92.76       72.94     40.80 o
  10   0  16       36.83       59.39     22.47 o
  12   0  16       17.14       64.03     37.61 o
 -19   1  16       17.63       26.47     33.34 o
 -17   1  16        4.27       14.47     14.11 o
 -15   1  16        0.92       22.34     13.59 o
 -13   1  16       88.48      109.22     14.59 o
 -11   1  16      143.58      125.79     14.44 o
  -9   1  16      210.92      202.68     17.51 o
  -7   1  16        1.06        9.31      9.80 o
  -5   1  16       22.60       33.21     11.12 o
  -3   1  16        0.07        0.30     10.99 o
  -1   1  16       23.14       20.17     10.90 o
   1   1  16       14.11       19.22     11.01 o
   3   1  16      814.75      825.12     27.93 o
   5   1  16       24.01       46.11     10.37 o
   7   1  16      207.43      261.11     20.33 o
   9   1  16       12.18       12.09     19.30 o
  11   1  16        4.37        3.29     25.67 o
 -18   2  16        7.49        9.79     15.72 o
 -16   2  16      375.99      348.06     46.93 o
 -14   2  16       50.04       52.68     14.98 o
 -12   2  16       28.28       41.09     11.60 o
 -10   2  16      107.02      115.92     14.91 o
  -8   2  16        9.69       19.46     12.44 o
  -6   2  16      103.44      109.40     13.92 o
  -4   2  16      398.84      379.96     22.21 o
  -2   2  16      298.80      295.24     16.85 o
   0   2  16      579.95      519.56     26.11 o
   2   2  16       16.14       17.71     10.82 o
   4   2  16      355.32      335.04     22.83 o
   6   2  16      298.42      296.58     22.23 o
   8   2  16      116.92      107.08     31.06 o
  10   2  16       81.03      136.48     28.79 o
 -15   3  16       13.94       28.31     15.31 o
 -13   3  16      239.16      213.41     23.42 o
 -11   3  16       17.51       36.25     18.27 o
  -9   3  16       17.70        0.00     10.30 o
  -7   3  16       11.84       24.90     13.65 o
  -5   3  16       73.96       42.87     18.76 o
  -3   3  16       40.88       34.13     11.61 o
  -1   3  16       12.07        9.98     13.67 o
   1   3  16       43.39       37.62     16.31 o
   3   3  16       21.26       36.24     12.55 o
   5   3  16       78.24       85.68     15.50 o
   7   3  16      111.94      108.81     20.56 o
   9   3  16        6.45        0.59     22.46 o
 -12   4  16      183.80      170.48     31.58 o
 -10   4  16       92.39       98.48     19.83 o
  -8   4  16       90.97       90.78     18.59 o
  -6   4  16        0.02        0.00     11.66 o
  -4   4  16        5.79        0.00     13.73 o
  -2   4  16       41.72       45.37     13.64 o
   0   4  16        0.34        0.00     10.96 o
   2   4  16     1053.56     1121.09     44.43 o
   4   4  16       99.91      106.10     17.07 o
 -19   1  17        0.01       22.64     20.20 o
 -17   1  17       44.88       78.60     19.35 o
 -15   1  17      175.19      210.65     21.88 o
 -13   1  17        4.30       13.87     10.32 o
 -11   1  17       13.61       24.58     10.61 o
  -9   1  17       11.83       14.12     12.70 o
  -7   1  17       23.45       26.34     10.60 o
  -5   1  17      330.48      365.68     22.68 o
  -3   1  17      577.89      605.13     27.86 o
  -1   1  17     1400.58     1354.78     40.13 o
   1   1  17      558.56      590.16     36.54 o
   3   1  17      338.85      382.38     22.79 o
   5   1  17       33.72       67.39     13.25 o
   7   1  17       22.47       18.19     23.52 o
   9   1  17        4.21        0.00     19.94 o
  11   1  17       25.12       28.62     24.38 o
 -18   2  17      219.08      203.26     27.44 o
 -16   2  17       34.29       39.12     16.60 o
 -14   2  17      221.51      247.79     26.32 o
 -12   2  17        0.08        0.00     10.61 o
 -10   2  17        8.61       13.02     10.84 o
  -8   2  17       21.76        9.82      9.29 o
  -6   2  17       16.15       17.50     10.46 o
  -4   2  17      164.58      163.62     16.42 o
  -2   2  17      101.90      109.30     14.42 o
   0   2  17      448.65      437.57     30.07 o
   2   2  17      190.20      232.64     19.69 o
   4   2  17      158.65      157.59     18.17 o
   6   2  17        5.38        0.00     14.92 o
   8   2  17        4.84        0.00     13.91 o
  10   2  17        0.22        0.00     23.37 o
 -15   3  17      112.88       86.35     18.64 o
 -13   3  17      126.03      108.00     16.13 o
 -11   3  17        0.46        0.00     12.05 o
  -9   3  17       12.30       20.82     11.90 o
  -7   3  17       44.83       29.23     14.03 o
  -5   3  17       88.88      118.42     18.60 o
  -3   3  17        7.89        0.00     17.92 o
  -1   3  17        0.00        6.21     10.25 o
   1   3  17      166.18      137.52     17.11 o
   3   3  17      191.16      190.94     20.18 o
   5   3  17       84.22      122.33     17.50 o
   7   3  17      216.15      226.36     26.93 o
 -10   4  17       18.77       34.17     23.04 o
  -8   4  17        3.27        0.00     14.31 o
  -6   4  17       52.06       38.17     16.46 o
  -4   4  17       70.00       33.53     15.40 o
  -2   4  17       52.30        5.85     11.96 o
   0   4  17      328.50      337.50     25.97 o
   2   4  17        2.34        0.00     15.25 o
   4   4  17       10.06        8.46     13.66 o
 -18   0  18        4.82        9.32     20.98 o
 -16   0  18       96.65       95.73     26.89 o
 -14   0  18      392.25      349.35     33.07 o
 -12   0  18       12.74       46.33     17.58 o
 -10   0  18      281.58      262.96     29.02 o
  -8   0  18       34.85       39.69     17.40 o
  -6   0  18      122.39      126.61     22.18 o
  -4   0  18     1150.88     1148.67     53.68 o
  -2   0  18     1325.69     1408.11     60.25 o
   0   0  18      437.54      423.12     34.78 o
   2   0  18      284.11      294.14     30.48 o
   4   0  18        7.79       20.88     16.72 o
   6   0  18       74.92       92.49     19.98 o
   8   0  18      405.05      307.10     46.78 o
 -17   1  18      239.00      280.03     31.39 o
 -15   1  18        1.69       24.01     12.68 o
 -13   1  18        0.43        5.84     10.97 o
 -11   1  18       38.72       65.81     14.40 o
  -9   1  18       59.30       51.77     11.42 o
  -7   1  18       85.69       81.86     13.73 o
  -5   1  18        1.87       11.21     10.53 o
  -3   1  18      495.50      508.78     26.65 o
  -1   1  18      225.89      237.56     19.48 o
   1   1  18      458.74      491.53     26.33 o
   3   1  18      221.04      271.10     27.12 o
   5   1  18      292.35      354.22     27.00 o
   7   1  18        2.62        5.43     14.36 o
   9   1  18       19.47        0.00     22.96 o
 -16   2  18        1.44        7.03     16.48 o
 -14   2  18       27.55       61.39     15.39 o
 -12   2  18        1.82       21.20     10.91 o
 -10   2  18        9.95        0.00      9.88 o
  -8   2  18       13.60        5.45     11.46 o
  -6   2  18        1.35        0.00      9.02 o
  -4   2  18      224.51      214.21     24.18 o
  -2   2  18       18.76       11.03     23.99 o
   0   2  18      123.84      141.73     19.99 o
   2   2  18        0.75       19.51     13.28 o
   4   2  18      173.14      181.17     19.04 o
   6   2  18        0.50       12.88     14.07 o
   8   2  18       45.67       61.51     24.68 o
 -13   3  18      145.59      132.84     17.68 o
 -11   3  18        3.54        4.61     20.12 o
  -9   3  18        1.06        8.80     20.21 o
  -7   3  18      333.35      252.63     26.01 o
  -5   3  18      170.81      181.04     22.03 o
  -3   3  18        7.00       35.55     28.80 o
  -1   3  18       30.13       23.76     14.68 o
   1   3  18      155.16      194.61     22.03 o
   3   3  18      113.51      136.58     17.58 o
   5   3  18        5.04       28.50     16.40 o
  -8   4  18        2.39        0.00     15.58 o
  -6   4  18       28.21       21.10     25.76 o
  -4   4  18        6.30        2.31     14.66 o
  -2   4  18        3.75        7.94     14.73 o
   0   4  18       34.74       47.36     13.69 o
 -17   1  19       88.67       96.94     20.74 o
 -15   1  19       27.26       35.97     17.53 o
 -13   1  19      189.53      193.27     18.64 o
 -11   1  19        0.74        0.16      9.78 o
  -9   1  19        6.01       12.52     13.50 o
  -7   1  19        0.11        0.00     11.08 o
  -5   1  19      183.30      170.05     17.28 o
  -3   1  19       22.17       29.99     13.86 o
  -1   1  19      241.35      243.95     20.42 o
   1   1  19      671.44      665.78     31.14 o
   3   1  19       10.53       38.35     13.94 o
   5   1  19        2.06       20.32     13.52 o
   7   1  19        9.90        0.00     23.16 o
   9   1  19        6.26        0.00     30.93 o
 -16   2  19       99.19      114.83     23.14 o
 -14   2  19        9.00        9.84     25.85 o
 -12   2  19        0.05        0.00     10.61 o
 -10   2  19       23.28       49.83     15.03 o
  -8   2  19        1.25       19.92     12.25 o
  -6   2  19       15.57       35.90     12.37 o
  -4   2  19      166.62      187.13     18.30 o
  -2   2  19      471.60      463.98     39.65 o
   0   2  19        2.82        1.06     13.15 o
   2   2  19        0.00       13.50     25.13 o
   4   2  19       39.32       47.06     18.12 o
   6   2  19       37.24       62.68     20.35 o
 -13   3  19       36.28       71.29     19.13 o
 -11   3  19        4.23        0.00     12.43 o
  -9   3  19       14.91       33.44     15.93 o
  -7   3  19       86.24       88.72     19.12 o
  -5   3  19      370.28      310.19     28.90 o
  -3   3  19       85.63       85.29     18.17 o
  -1   3  19       30.43       39.76     17.94 o
   1   3  19      107.84      134.12     39.96 o
   3   3  19       31.49       21.34     15.65 o
   5   3  19        1.65       11.56     18.17 o
  -6   4  19        0.00        0.00     15.45 o
  -4   4  19       19.00       52.92     17.19 o
 -16   0  20        0.74        0.00     20.05 o
 -14   0  20       18.24       52.51     24.71 o
 -12   0  20       22.38       53.08     18.41 o
 -10   0  20       31.33       21.08     23.08 o
  -8   0  20        8.77        0.00     30.46 o
  -6   0  20      102.06      112.57     23.96 o
  -4   0  20      118.70      142.69     24.75 o
  -2   0  20      372.54      404.16     37.07 o
   0   0  20      273.61      294.71     32.06 o
   2   0  20        7.44       33.55     17.63 o
   4   0  20       34.24       63.49     19.97 o
   6   0  20       60.52       21.15     19.32 o
 -15   1  20        3.08        0.00     15.23 o
 -13   1  20       55.43       94.30     15.03 o
 -11   1  20        0.16       12.51     11.11 o
  -9   1  20       21.80       22.64     12.40 o
  -7   1  20        8.50        0.00     11.93 o
  -5   1  20      212.07      222.54     20.30 o
  -3   1  20        0.57       53.72     12.88 o
  -1   1  20      822.45      847.42     35.39 o
   1   1  20       23.81       41.31     12.68 o
   3   1  20      148.00      162.34     20.93 o
   5   1  20        6.25       35.04     14.65 o
   7   1  20       19.06       30.15     30.15 o
 -14   2  20       34.73       21.06     19.07 o
 -12   2  20       24.40       20.63     17.79 o
 -10   2  20       42.57       43.03     14.24 o
  -8   2  20      226.43      225.38     20.52 o
  -6   2  20        7.90       29.44     14.15 o
  -4   2  20      106.73       85.33     38.28 o
  -2   2  20       21.18       43.14     15.07 o
   0   2  20       89.45       56.55     18.10 o
   2   2  20        4.44       33.53     14.96 o
   4   2  20       43.77       36.84     21.83 o
   6   2  20       37.52       81.34     30.77 o
 -11   3  20       15.65       29.81     16.91 o
  -9   3  20       16.97       65.61     18.37 o
  -7   3  20       10.22        5.86     20.08 o
  -5   3  20       69.84       49.38     16.85 o
  -3   3  20       16.27       42.77     16.33 o
  -1   3  20      258.27      303.63     27.66 o
   1   3  20       96.25      111.06     21.74 o
   3   3  20       88.77      119.70     20.34 o
 -15   1  21        5.35       26.68     14.01 o
 -13   1  21       20.67       38.03     12.87 o
 -11   1  21        0.03       21.62     11.83 o
  -9   1  21        3.64       16.61     12.46 o
  -7   1  21        7.51       38.84     13.93 o
  -5   1  21      289.97      265.80     22.17 o
  -3   1  21       76.60       85.72     17.47 o
  -1   1  21        4.46       12.62     12.34 o
   1   1  21       98.69      106.35     16.19 o
   3   1  21      111.45      182.90     30.08 o
   5   1  21        2.69        0.00     15.24 o
 -12   2  21        0.09       10.79     12.26 o
 -10   2  21        4.71        6.46     13.21 o
  -8   2  21      150.57      160.19     20.05 o
  -6   2  21       93.89       85.12     16.56 o
  -4   2  21       46.38       56.32     16.51 o
  -2   2  21       46.36       66.00     24.01 o
   0   2  21        2.22       12.15     13.77 o
   2   2  21        0.63       17.46     35.37 o
   4   2  21       35.03       57.17     19.01 o
  -9   3  21       47.58       60.72     22.98 o
  -7   3  21        4.49        3.99     15.12 o
  -5   3  21        0.07       26.43     16.13 o
  -3   3  21        4.21       12.27     16.05 o
  -1   3  21       20.02       35.33     16.11 o
 -14   0  22       52.64       64.80     21.10 o
 -12   0  22        4.07        0.00     19.12 o
 -10   0  22       29.50       48.25     19.71 o
  -8   0  22      414.76      397.88     39.10 o
  -6   0  22      709.16      791.25     52.14 o
  -4   0  22     1023.78     1059.33     59.56 o
  -2   0  22      261.68      291.23     34.19 o
   0   0  22        1.55        0.00     16.13 o
   2   0  22        8.86        0.00     20.75 o
   4   0  22      125.64      143.60     39.94 o
 -13   1  22       14.39       21.93     15.61 o
 -11   1  22       55.28       41.71     25.59 o
  -9   1  22        6.93       23.17     18.21 o
  -7   1  22       71.52      109.35     17.25 o
  -5   1  22       35.09       35.59     14.01 o
  -3   1  22      426.21      449.78     28.18 o
  -1   1  22      131.87      137.82     17.50 o
   1   1  22       28.97       77.45     19.46 o
   3   1  22        4.29       22.94     16.17 o
 -10   2  22        3.73       40.55     19.78 o
  -8   2  22       19.99       30.48     14.73 o
  -6   2  22        2.19       15.01     15.33 o
  -4   2  22       32.84       27.82     15.46 o
  -2   2  22       18.65       35.90     15.27 o
   0   2  22      128.53      181.11     23.39 o
   2   2  22        0.31       15.52     28.31 o
 -11   1  23        1.22       20.22     14.35 o
  -9   1  23       81.30       76.36     19.74 o
  -7   1  23      155.92      182.48     20.59 o
  -5   1  23        0.00        8.88     13.18 o
  -3   1  23       23.83       49.39     25.20 o
  -1   1  23        5.51       11.50     16.76 o
   1   1  23       10.70       61.65     17.20 o
  -8   2  23      115.88      148.19     32.97 o
  -6   2  23        5.89        0.00     15.71 o
  -4   2  23        1.31       27.05     25.31 o
  -2   2  23        4.61        0.00     16.13 o
  -8   0  24        0.94       12.70     27.51 o
  -6   0  24       99.15      136.07     37.38 o
  -4   0  24      484.18      519.59     44.67 o
  -2   0  24       81.85      116.28     34.42 o
  -7   1  24        3.32       25.46     15.43 o
  -5   1  24      241.42      228.75     22.77 o
  -3   1  24       36.52       23.93     14.18 o
 
